# Supplementary material for: Effect of You-Gui-Wan on House Dust Mite-Induced Mouse Allergic Asthma via Regulating Amino Acid Metabolic Disorder and Gut Dysbiosis
Source: Biomolecules. 2021 May 30;11(6):812. doi: 10.3390/biom11060812 (PMC8229888; doi:10.3390/biom11060812)
Supplement: Supplementary file 1 [file biomolecules-11-00812-s001.zip]

Archive with 1 entries (1 files):
- biomolecules-1192808-final-suppl-1.pdf
